# Supplementary material for: “It Is Not Possible to Balance It Easily”: A Phenomenological Study Exploring the Experience of Work–Family Conflict in Contemporary Chinese Society
Source: Behav Sci (Basel). 2025 Dec 30;16(1):63. doi: 10.3390/bs16010063 (PMC12837297; doi:10.3390/bs16010063)
Supplement: Supplementary file 1 [file behavsci-16-00063-s001.zip]

Archive with 4 entries (4 files):
- Figure S1 Theme tree.pdf
- Table S1 Codebook.pdf
- Table S2 Thematic chart.pdf
- Table S3 Audit trail snapshot .pdf
